# Supplementary material for: Hereditary Hyperferritinemia Cataract Syndrome: Ferritin L Gene and Physiopathology behind the Disease—Report of New Cases
Source: Int J Mol Sci. 2021 May 21;22(11):5451. doi: 10.3390/ijms22115451 (PMC8196845; doi:10.3390/ijms22115451)
Supplement: Supplementary file 1 [file ijms-22-05451-s001.zip]

Archive with 1 entries (1 files):
- ijms-1219121-supplementary.pdf
